# Supplementary material for: CeFeO3–CeO2–Fe2O3 Systems: Synthesis by Solution Combustion Method and Catalytic Performance in CO2 Hydrogenation
Source: Materials (Basel). 2022 Nov 11;15(22):7970. doi: 10.3390/ma15227970 (PMC9696793; doi:10.3390/ma15227970)
Supplement: Supplementary file 1 [file materials-15-07970-s001.zip]

Archive with 1 entries (1 files):
- materials-2014691-supplementary.pdf
